# Supplementary material for: Insight into the Prevalence of Extended-Spectrum β-Lactamase-Producing Enterobacteriaceae in Vegetables: A Systematic Review and Meta-Analysis
Source: Foods. 2024 Dec 8;13(23):3961. doi: 10.3390/foods13233961 (PMC11641425; doi:10.3390/foods13233961)
Supplement: Supplementary file 1 [file foods-13-03961-s001.zip]

Archive with 1 entries (1 files):
- foods-3314824-supplementary.pdf
